# Supplementary material for: Genomic surveillance, characterization and intervention of a polymicrobial multidrug-resistant outbreak in critical care
Source: Microb Genom. 2021 Feb 18;7(3):mgen000530. doi: 10.1099/mgen.0.000530 (PMC8190620; doi:10.1099/mgen.0.000530)
Supplement: Supplementary material 2 [file mgen-7-0530-s002.xlsx]

## Sheet: Isolates
strain	Bioproject	Biosample	SRA accession	species	ST (Oxford)	ST (Pasteur)	date	patient number	ward	seq batch	seq date	hard read trimming	# contigs (>= 0 bp)	# contigs (>= 1000 bp)	Total length (>= 0 bp)	Total length (>= 1000 bp)	# contigs	Largest contig	Total length	GC (%)	N50	N75	L50	L75	# N's per 100 kbp
MS14402	PRJNA631491	SAMN14867392	SRS6619717	A. baumannii (carb-R, col-R)	1050	2	2016-05-30	1	4A~ICU	2	2016-07-04	Trim to 100bp	483	310	3917933	3850562	358	66381	3883801	39.21	23892	11672	52	109	0
MS14407	PRJNA631491	SAMN14867397	SRS6619722	A. baumannii (carb-R, col-R)	1050	2	2016-06-22	1	4A~ICU	3	2016-07-27	No trimming	187	101	3983855	3957458	111	290477	3964244	38.95	69357	38314	14	32	0
MS14413	PRJNA631491	SAMN14867402	SRS6619728	A. baumannii (carb-R, col-R)	1050	2	2016-07-06	1	4C~BURNS	3	2016-07-27	No trimming	213	144	3975686	3954971	153	194711	3961282	38.97	57275	30883	22	47	0
M85342	PRJNA631491	SAMN14867372	SRS6619797	A. baumannii (carb-R)	1050	2	2018-05-28	25	4C~BURNS	QGHA	2018	No trimming	243	168	3942074	3914314	188	139960	3927912	39.01	48821	26433	27	56	0
M85780	PRJNA631491	SAMN14867373	SRS6619798	A. baumannii (carb-R)	1050	2	2018-06-18	26	4C~BURNS	QGHA	2018	No trimming	309	202	3939239	3901210	229	170942	3920419	39.03	33889	19536	30	67	0
M86432	PRJNA631491	SAMN14867374	SRS6619716	A. baumannii (carb-R)	1050	2	2018-07-09	27	4C~BURNS	QGHA	2018	No trimming	829	534	3880111	3753967	627	57751	3820070	39.37	11209	5985	95	213	0
M87340	PRJNA631491	SAMN14867375	SRS6619727	A. baumannii (carb-R)	1050	2	2018-08-03	28	4C~BURNS	QGHA	2018	No trimming	446	292	3920143	3866150	332	104784	3894755	39.14	26709	12577	45	98	0
M87341	PRJNA631491	SAMN14867376	SRS6619738	A. baumannii (carb-R)	1050	2	2018-08-03	29	unknown	QGHA	2018	No trimming	869	520	3882617	3759210	602	59302	3817459	39.4	11661	6132	96	210	0
M87668	PRJNA631491	SAMN14867377	SRS6619749	A. baumannii (carb-R)	1050	2	2018-08-11	30	4C~BURNS	QGHA	2018	No trimming	1694	943	3773482	3400057	1281	19978	3644070	39.96	4340	2371	233	520	0
M87669	PRJNA631491	SAMN14867378	SRS6619760	A. baumannii (carb-R)	1050	2	2018-08-16	environment - toilet	4C~BURNS	QGHA	2018	No trimming	1739	939	3709871	3307372	1300	20124	3569801	40.07	4195	2232	237	526	0
M88038	PRJNA631491	SAMN14867379	SRS6619771	A. baumannii (carb-R)	1050	2	2018-08-28	32	4C~BURNS	QGHA	2018	No trimming	273	184	3942993	3916334	200	256396	3927066	39.01	40176	22285	27	59	0
M88039	PRJNA631491	SAMN14867380	SRS6619782	A. baumannii (carb-R)	1050	2	2018-08-27	31	4B~BURNS	QGHA	2018	No trimming	322	222	3926911	3891548	245	97434	3907035	39.08	32227	18470	37	76	0
M88659	PRJNA631491	SAMN14867381	SRS6619793	A. baumannii (carb-R)	1050	2	2018-09-21	33	4A~ICU	QGHA	2018	No trimming	236	132	3956301	3930075	143	287386	3937924	38.97	65384	30441	19	41	0
M88825	PRJNA631491	SAMN14867382	SRS6619799	A. baumannii (carb-R)	1050	2	2018-09-28	environment - Antechamber	4C~BURNS	QGHA	2018	No trimming	188	112	3975525	3952330	123	229431	3960400	38.95	73043	37540	18	36	0
MS14388	PRJNA631491	SAMN14867383	SRS6619800	A. baumannii (carb-R)	1050	2	2016-06-20	9	4C~BURNS	2	2016-07-04	Trim to 100bp	548	356	3906473	3831482	415	78941	3872418	39.27	20310	9312	59	128	0
MS14397	PRJNA631491	SAMN14867388	SRS6619712	A. baumannii (carb-R)	1050	2	2016-05-23	1	4A~ICU	2	2016-07-04	Trim to 100bp	503	330	3913314	3848331	377	77447	3881963	39.23	22716	11137	55	116	0
MS14409	PRJNA631491	SAMN14867398	SRS6619723	A. baumannii (carb-R)	1050	2	2016-07-11	11	4C~BURNS	3	2016-07-27	No trimming	268	172	3970828	3934136	196	179094	3950760	39.02	54624	25406	24	54	0
MS14410	PRJNA631491	SAMN14867399	SRS6619724	A. baumannii (carb-R)	1050	2	2016-07-04	10	4C~BURNS	3	2016-07-27	No trimming	179	97	3983405	3959524	106	290319	3965602	38.95	84677	54304	13	28	0
MS14414	PRJNA631491	SAMN14867403	SRS6619729	A. baumannii (carb-R)	1050	2	2016-07-11	10	4C~BURNS	3	2016-07-27	No trimming	215	131	3982590	3954121	144	178738	3963450	38.96	62729	33724	20	41	0
MS14415	PRJNA631491	SAMN14867404	SRS6619730	A. baumannii (carb-R)	195	2	2015-05-07	Historical	4A~ICU	3	2016-07-27	No trimming	190	94	3965261	3932820	112	255855	3945824	38.96	97179	63804	13	25	0
MS14416	PRJNA631491	SAMN14867405	SRS6619731	A. baumannii (carb-R)	436	2	2015-11-02	Historical	WATT	3	2016-07-27	No trimming	340	237	3912855	3874651	262	99677	3893338	39.03	30545	16335	40	82	0
MS14420	PRJNA631491	SAMN14867409	SRS6619735	A. baumannii (carb-R)	1050	2	2016-07-18	13	4A~ICU	3	2016-07-27	No trimming	258	136	3995082	3955090	155	353368	3968701	38.98	62560	29803	18	40	0
MS14421	PRJNA631491	SAMN14867410	SRS6619736	A. baumannii (carb-R)	1050	2	2016-07-18	12	4A~ICU	3	2016-07-27	No trimming	182	112	3978810	3953132	126	284655	3963313	38.95	65147	38759	16	35	0
MS14422	PRJNA631491	SAMN14867411	SRS6619737	A. baumannii (carb-R)	1050	2	2016-07-18	10	4C~BURNS	3	2016-07-27	No trimming	176	100	3987098	3962777	111	355303	3970260	38.94	81121	42764	15	32	0
MS14423	PRJNA631491	SAMN14867412	SRS6619739	A. baumannii (carb-R)	1050	2	2016-07-19	13	4A~ICU	3	2016-07-27	No trimming	260	169	3973733	3939786	191	122243	3955432	39	45408	26959	27	55	0
MS14426	PRJNA631491	SAMN14867415	SRS6619742	A. baumannii (carb-R)	1050	2	2016-07-28	14	4C~BURNS	4	2016-08-22	Trim to 100bp	348	230	3970298	3927890	260	78702	3949054	39.08	32339	19359	41	81	0
MS14427	PRJNA631491	SAMN14867416	SRS6619743	A. baumannii (carb-R)	1050	2	2016-08-02	13	4A~ICU	4	2016-08-22	Trim to 100bp	321	209	3946673	3904988	243	124639	3929095	39.08	39287	19457	27	64	0
MS14428	PRJNA631491	SAMN14867417	SRS6619744	A. baumannii (carb-R)	1050	2	2016-08-01	16	4C~BURNS	4	2016-08-22	Trim to 100bp	277	180	3954496	3922529	204	136377	3938220	39.03	40760	24426	25	56	0
MS14429	PRJNA631491	SAMN14867418	SRS6619745	A. baumannii (carb-R)	1050	2	2016-08-01	15	4C~BURNS	4	2016-08-22	Trim to 100bp	297	189	3946303	3908722	216	155483	3927251	39.07	39918	25088	30	61	0
MS14430	PRJNA631491	SAMN14867419	SRS6619746	A. baumannii (carb-R)	1050	2	2016-05-16	1	4A~ICU	4	2016-08-22	Trim to 100bp	439	287	3920788	3859294	337	123727	3894451	39.19	24122	13449	46	98	0
MS14431	PRJNA631491	SAMN14867420	SRS6619747	A. baumannii (carb-R)	1050	2	2016-05-07	1	4A~ICU	4	2016-08-22	Trim to 100bp	348	217	3944143	3897781	255	221735	3924217	39.08	34970	19540	30	64	0
MS14432	PRJNA631491	SAMN14867421	SRS6619748	A. baumannii (carb-R)	1050	2	2016-08-08	17	4C~BURNS	4	2016-08-22	Trim to 100bp	413	283	3926932	3875415	325	75787	3904002	39.16	26346	13877	48	99	0
MS14438	PRJNA631491	SAMN14867423	SRS6619751	A. baumannii (carb-R)	1050	2	2016-09-12	18	Alpha Hospital Central QLD	5	2016-10-27	No trimming	295	241	3920784	3901898	253	114959	3910232	39.14	33033	17587	34	72	0
MS1968	PRJNA631491	SAMN14867424	SRS6619752	A. baumannii (carb-R)	208	2	2006	Historical	unknown	1	2016-06-20	No trimming	265	144	3902751	3861749	162	275469	3874544	39.13	54955	29402	20	44	0
MS1984	PRJNA631491	SAMN14867425	SRS6619753	A. baumannii (carb-R)	208	2	2006	Historical	unknown	1	2016-06-20	No trimming	301	195	3954713	3917034	216	124162	3931667	39.25	37523	22592	29	64	0
MS8410	PRJNA631491	SAMN14867427	SRS6619755	A. baumannii (carb-R)	1050	2	2016-06-04	2	4A~ICU	1	2016-06-20	No trimming	391	264	3940668	3891667	295	109226	3913407	39.16	29623	16549	39	83	0
MS8412	PRJNA631491	SAMN14867429	SRS6619757	A. baumannii (carb-R)	1050	2	2016-05-30	2	4A~ICU	1	2016-06-20	No trimming	288	192	3965575	3929755	214	123112	3944569	39.05	41668	23541	30	63	0
MS8413	PRJNA631491	SAMN14867430	SRS6619758	A. baumannii (carb-R)	1050	2	2016-06-06	4	4C~BURNS	1	2016-06-20	No trimming	302	200	3960324	3922038	225	171708	3939557	39.08	34904	19974	30	66	0
MS8419	PRJNA631491	SAMN14867435	SRS6619764	A. baumannii (carb-R)	1050	2	2016-06-06	5	4A~ICU	1	2016-06-20	No trimming	368	237	3947938	3899690	264	136726	3919319	39.15	32674	16704	35	75	0
MS8420	PRJNA631491	SAMN14867436	SRS6619765	A. baumannii (carb-R)	930	32	2016-04-20	Historical	7AN	1	2016-06-20	No trimming	561	369	3956370	3878403	421	75499	3916022	39.34	21104	9752	62	131	0
MS8421	PRJNA631491	SAMN14867437	SRS6619766	A. baumannii (carb-R)	930	32	2016-03-20	Historical	4A~ICU	1	2016-06-20	No trimming	403	245	3985109	3922471	288	108003	3954176	39.22	28580	17928	42	85	0
MS8422	PRJNA631491	SAMN14867438	SRS6619767	A. baumannii (carb-R)	1050	2	2016-06-05	3	4A~ICU	1	2016-06-20	No trimming	380	261	3940105	3893705	291	107469	3915958	39.16	27176	13957	41	87	0
MS8436	PRJNA631491	SAMN14867439	SRS6619768	A. baumannii (carb-R)	1050	2	2016-06-10	6	4A~ICU	1	2016-06-20	No trimming	271	161	3970720	3931146	183	157728	3947909	39.05	51954	27905	22	50	0
MS8438	PRJNA631491	SAMN14867441	SRS6619769	A. baumannii (carb-R)	930	32	2016-03-06	Historical	4A~ICU	1	2016-06-20	No trimming	322	186	4014327	3965005	220	141749	3988244	39.14	40894	25652	28	60	0
MS8440	PRJNA631491	SAMN14867442	SRS6619772	A. baumannii (carb-R)	1050	2	2016-06-12	6	4A~ICU	1	2016-06-20	No trimming	320	206	3965040	3925002	225	138537	3938446	39.08	37705	20155	31	65	0
MS8441	PRJNA631491	SAMN14867443	SRS6619773	A. baumannii (carb-R)	1050	2	2016-06-13	8	4C~BURNS	2	2016-07-04	Trim to 100bp	546	333	3920732	3838581	391	75839	3881451	39.22	22961	10092	54	117	0
MS8442	PRJNA631491	SAMN14867444	SRS6619774	A. baumannii (carb-R)	1050	2	2016-06-13	7	9A~South	2	2016-07-04	Trim to 100bp	486	310	3922641	3854620	361	90638	3890119	39.19	24559	12029	47	103	0
MS8443	PRJNA631491	SAMN14867445	SRS6619775	A. baumannii (carb-R)	208	2	2002-06-13	Historical	7JS	3	2016-07-27	No trimming	191	107	3976926	3955611	113	232608	3959840	39.11	82684	37625	16	33	0
MS8444	PRJNA631491	SAMN14867446	SRS6619776	A. baumannii (carb-R)	208	2	2001-09-01	Historical	WATT	3	2016-07-27	No trimming	236	162	4038593	4014747	175	149895	4023912	39.16	42574	26288	26	58	0
MS8445	PRJNA631491	SAMN14867447	SRS6619777	A. baumannii (carb-R)	208	2	2002-10-06	Historical	4A~ICU	3	2016-07-27	No trimming	197	117	4029593	4003978	128	237470	4011535	39.06	74328	35576	15	35	0
MS8446	PRJNA631491	SAMN14867448	SRS6619778	A. baumannii (carb-R)	208	2	2002-06-17	Historical	4A~ICU	3	2016-07-27	No trimming	301	125	4054076	4003980	136	165379	4011696	39.06	67466	35243	18	38	0
MS8447	PRJNA631491	SAMN14867449	SRS6619779	A. baumannii (carb-R)	208	2	2000-06-17	Historical	4A~ICU	3	2016-07-27	No trimming	372	121	4070711	4001594	134	180909	4010523	39.07	63188	33883	19	40	0
MS8448	PRJNA631491	SAMN14867450	SRS6619780	A. baumannii (carb-R)	208	2	2000-01-06	Historical	4A~ICU	3	2016-07-27	No trimming	170	92	4035941	4010197	105	237470	4019274	39.05	110309	54107	14	26	0
MS8449	PRJNA631491	SAMN14867451	SRS6619781	A. baumannii (carb-R)	208	2	2003-09-01	Historical	7AN	3	2016-07-27	No trimming	287	198	3922464	3889884	220	129305	3905844	39.15	33144	20133	34	70	0
MS8450	PRJNA631491	SAMN14867452	SRS6619783	A. baumannii (carb-R)	423	2	2003-01-17	Historical	4A~ICU	3	2016-07-27	No trimming	397	149	3883285	3796493	190	175468	3824659	39.13	54741	32062	20	43	0
MS8451	PRJNA631491	SAMN14867453	SRS6619784	A. baumannii (carb-R)	208	2	2005-10-24	Historical	4C~BURNS	3	2016-07-27	No trimming	295	207	3966460	3935528	228	113556	3950158	39.12	33657	21745	35	71	0
MS8452	PRJNA631491	SAMN14867454	SRS6619785	A. baumannii (carb-R)	208	2	2006-10-06	Historical	8AN	3	2016-07-27	No trimming	276	177	3961450	3929942	193	189640	3941211	39.19	44971	23662	25	58	0
SS17M2140	PRJNA631491	SAMN14867458	SRS6619789	A. baumannii (carb-R)	1050	2	2017-02-19	21	4C~BURNS	QFSS	2017-03-01	Trim to 100bp	540	425	3779333	3733648	462	106253	3760517	39.42	15725	7373	72	165	0
SS17M3332	PRJNA631491	SAMN14867459	SRS6619790	A. baumannii (carb-R)	451	2	2017-03-27	unrelated_7	Ward 8BN (Vascular surgery)	QFSS	2017-04-01	No trimming	159	102	3970528	3952093	113	186576	3960326	38.94	102292	45407	15	30	0
SS17M414	PRJNA631491	SAMN14867460	SRS6619791	A. baumannii (carb-R)	1050	2	2017-01-03	20	4C~BURNS	QFSS	2017-02-01	Trim to 100bp	458	366	3662308	3626982	397	73078	3649751	39.49	15792	8182	72	154	0
SS17M415	PRJNA631491	SAMN14867461	SRS6619792	A. baumannii (carb-R)	1050	2	2016-12-28	19	4C~BURNS	QFSS	2017-02-01	Trim to 100bp	498	413	3449054	3411039	447	52780	3436993	39.74	12707	6659	84	179	0
SS17M4659	PRJNA631491	SAMN14867462	SRS6619794	A. baumannii (carb-R)	1050	2	2017-05-02	22	4C~BURNS	QFSS	2017-06-01	No trimming	436	317	3937570	3886455	361	77133	3918110	39.08	23713	11197	46	106	0
SS17M5036	PRJNA631491	SAMN14867463	SRS6619795	A. baumannii (carb-R)	1050	2	2017-05-19	23	4A~ICU	QFSS	2017-07-01	Trim to 100bp	204	123	3936128	3910243	134	149799	3918733	38.97	64532	31955	19	40	0
SS17M7120	PRJNA631491	SAMN14867464	SRS6619796	A. baumannii (carb-R)	1050	2	2017-08-21	24	4C~BURNS	QFSS	2017-10-01	No trimming	2433	1127	3663053	2993484	1731	15428	3430265	40.23	2773	1503	365	787	0
MS14390	PRJNA631491	SAMN14867384	SRS6619708	A. baumannii (carb-S)	novel	novel	2016-06-18	unrelated_2	4A~ICU	2	2016-07-04	Trim to 100bp	1121	624	4104993	3906921	778	44774	4020135	39.22	9290	4806	124	269	0
MS14411	PRJNA631491	SAMN14867400	SRS6619725	A. baumannii (carb-S)	novel	novel	2016-07-06	unrelated_3	4C~BURNS	3	2016-07-27	No trimming	139	68	3848938	3824178	83	307679	3835361	38.7	121190	77013	11	21	0
SS17M2137	PRJNA631491	SAMN14867455	SRS6619786	A. baumannii (carb-S)	1111	106	2017-02-20	unrelated_5	7AS~RBWH	QFSS	2017-03-01	Trim to 100bp	634	529	3561029	3513485	570	45520	3544422	39.72	9421	5360	117	239	0
SS17M2138	PRJNA631491	SAMN14867456	SRS6619787	A. baumannii (carb-S)	novel	novel	2017-02-20	unrelated_6	4A~ICU	QFSS	2017-03-01	Trim to 100bp	609	548	3486951	3443775	598	56172	3483782	39.78	8808	4926	117	251	0
SS17M2139	PRJNA631491	SAMN14867457	SRS6619788	A. baumannii (carb-S)	novel	novel	2017-02-20	unrelated_6	4A~ICU	QFSS	2017-03-01	Trim to 100bp	636	534	3489729	3438972	580	52763	3474226	39.69	9623	5026	107	231	0
MS14425	PRJNA631491	SAMN14867414	SRS6619741	A. baumannii (mero MIC=1)	1122	744	2016-07-26	unrelated_4	10B~LCCH	4	2016-08-22	Trim to 100bp	357	241	3919781	3879058	267	191534	3898772	38.94	30826	15575	36	79	0
MS14389	PRJNA383436	SAMN11262769	SRS4540507	Enterobacter cloacae (carb-R)	90		2016-06-20	V	4A~ICU	2	2016-07-04	Trim to 100bp	204	113	5209403	5180815	137	345337	5197677	54.94	96436	53877	17	35	0
MS14406	PRJNA631491	SAMN14867396	SRS6619721	Enterobacter cloacae (carb-R)	167		2016-06-08	unrelated_1	7AN	3	2016-07-27	No trimming	192	93	5616501	5586143	109	462951	5597495	54.42	125117	83222	13	27	0
MS14405	PRJNA631491	SAMN14867395	SRS6619720	Enterobacter cloacae (carb-S)	novel		2016-06-20	V	4A~ICU	3	2016-07-27	No trimming	97	47	4885637	4871735	52	525717	4875930	55.31	263646	143564	7	13	0
MS14393	PRJNA631491	SAMN14867385	SRS6619709	K. pneumoniae (carb-R)	515		2016-06-20	1	4A~ICU	2	2016-07-04	Trim to 100bp	316	153	5749864	5702588	179	253821	5721755	57.01	88005	47501	20	42	0
MS14418	PRJNA631491	SAMN14867407	SRS6619733	K. pneumoniae (carb-R)	515		2016-07-17	1	4C~BURNS	3	2016-07-27	No trimming	232	115	5767062	5732341	128	418943	5740480	56.95	157982	80102	12	25	0
MS14417	PRJNA631491	SAMN14867406	SRS6619732	K. pneumoniae (ESBL)	515		2016-05-07	1	4A~ICU	3	2016-07-27	No trimming	210	106	5761519	5728694	122	797910	5739342	56.96	194387	84940	8	20	0
MS14419	PRJNA631491	SAMN14867408	SRS6619734	K. pneumoniae (ESBL)	515		2016-07-18	10	4C~BURNS	3	2016-07-27	No trimming	204	110	5764619	5733386	126	538464	5743730	56.96	173835	81236	10	22	0
MS14433	PRJNA631491	SAMN14867422	SRS6619750	K. pneumoniae (ESBL)	515		2016-08-08	16	4C~BURNS	4	2016-08-22	Trim to 100bp	246	120	5750984	5710827	143	321602	5726785	56.98	143849	69662	15	28	0
MS8409	PRJNA631491	SAMN14867426	SRS6619754	K. pneumoniae (ESBL)	515		2016-06-04	2	4A~ICU	1	2016-06-20	No trimming	230	117	5751163	5715007	133	320036	5726319	57.02	146818	63828	14	30	0
MS8411	PRJNA631491	SAMN14867428	SRS6619756	K. pneumoniae (ESBL)	515		2016-05-30	2	4A~ICU	1	2016-06-20	No trimming	204	110	5742281	5711561	124	489064	5721020	57	162319	64397	12	26	0
MS8414	PRJNA631491	SAMN14867431	SRS6619759	K. pneumoniae (ESBL)	515		2016-05-30	1	4A~ICU	1	2016-06-20	No trimming	197	109	5763788	5736387	123	412020	5746540	56.96	164395	73528	11	25	0
MS8418	PRJNA631491	SAMN14867434	SRS6619762	K. pneumoniae (ESBL)	515		2016-05-06	1	4A~ICU	1	2016-06-20	No trimming	235	121	5753657	5714225	143	315417	5729560	57.02	133356	58984	15	31	0
MS8437	PRJNA631491	SAMN14867440	SRS6619770	K. pneumoniae (ESBL)	515		2016-06-08	6	4A~ICU	1	2016-06-20	No trimming	202	111	5718672	5688514	127	414380	5700792	57.03	149867	67219	13	28	0
MS14394	PRJNA631491	SAMN14867386	SRS6619710	Psedomonas aeruginosa (mero-R)	novel		2016-06-23	6	4A~ICU	2	2016-07-04	Trim to 100bp	206	118	6247761	6222763	134	377904	6234856	66.55	91423	55903	21	43	0
MS14395	PRJNA631491	SAMN14867387	SRS6619711	Psedomonas aeruginosa (mero-R)	979		2016-06-22	1	4A~ICU	2	2016-07-04	Trim to 100bp	163	85	6297258	6277909	95	591781	6286014	66.51	166199	92126	11	23	0
MS14399	PRJNA631491	SAMN14867389	SRS6619713	Psedomonas aeruginosa (mero-R)	979		2016-06-22	1	4A~ICU	2	2016-07-04	Trim to 100bp	160	78	6295075	6278410	86	591710	6284812	66.51	170997	95258	10	22	0
MS14400	PRJNA631491	SAMN14867390	SRS6619714	Psedomonas aeruginosa (mero-R)	novel		2016-06-26	6	4A~ICU	2	2016-07-04	Trim to 100bp	244	129	6248481	6220577	145	299545	6233530	66.55	86535	46718	23	47	0
MS14401	PRJNA631491	SAMN14867391	SRS6619715	Psedomonas aeruginosa (mero-R)	novel		2016-06-26	V	4A~ICU	2	2016-07-04	Trim to 100bp	159	90	6250945	6231867	101	615758	6240334	66.54	139954	66643	11	27	0
MS14403	PRJNA631491	SAMN14867393	SRS6619718	Psedomonas aeruginosa (mero-R)	979		2016-06-09	1	4A~ICU	2	2016-07-04	Trim to 100bp	160	81	6295076	6279052	87	623503	6283688	66.51	163719	92250	12	25	0
MS14412	PRJNA631491	SAMN14867401	SRS6619726	Pseudomonas aeruginosa (carb-R)	979		2016-06-23	1	4C~BURNS	3	2016-07-27	No trimming	129	67	6309080	6288525	75	623669	6294257	66.49	199931	121492	9	19	0
MS14404	PRJNA631491	SAMN14867394	SRS6619719	Serratia marcescens	n/a		2016-06-22	1	4A~ICU	3	2016-07-27	No trimming	390	136	5517440	5407210	220	698938	5467178	59.43	286037	90484	7	16	0
MS8415	PRJNA631491	SAMN14867432	SRS6619761	Serratia marcescens	n/a		2016-05-23	1	4A~ICU	2	2016-07-04	Trim to 100bp	144	84	5262800	5249402	92	572070	5255043	59.91	141497	69351	11	25	0
MS8416	PRJNA631491	SAMN14867433	SRS6619763	Serratia marcescens	n/a		2016-05-16	1	4A~ICU	2	2016-07-04	Trim to 100bp	215	134	5530821	5505171	152	487225	5518459	59.27	166400	74456	10	24	0
MS14424	PRJNA631491	SAMN14867413	SRS6619740	Serratia marcescens (carb-S)	n/a		2016-07-18	13	4A~ICU	4	2016-08-22	Trim to 100bp	121	63	5287502	5273664	72	530107	5279799	59.22	168609	87240	10	21	0

## Sheet: ENV samples
Sample	Bioproject	Biosample	SRA accession	Location	date
R5666	PRJNA631351	SAMN14864651	SRS6619531	Patient Room 2 Bathroom - toilet (cracked toilet lid)	2018-08-16
R5515	PRJNA631351	SAMN14864653	SRS6619533	Burns Bath 2 Floor trap water sample	2018-07-26
R5510	PRJNA631351	SAMN14864654	SRS6619532	Burns Bath 2 Bath drain hole (interior)	2018-07-26
R5863	PRJNA631351	SAMN14864655	SRS6619534	Patient environment	2018-10-02
R5864	PRJNA631351	SAMN14864652	SRS6619535	Antechamber environment	2018-10-02
